# Supplementary material for: Pre-40S ribosome biogenesis factor Tsr1 is an inactive structural mimic of translational GTPases
Source: Nat Commun. 2016 Jun 2;7:11789. doi: 10.1038/ncomms11789 (PMC4895721; doi:10.1038/ncomms11789)
Supplement: Supplementary Data 1 — List of Identified Cross-links [file ncomms11789-s2.xlsx]

## Sheet: Sheet1
List of Identified Cross-links
LinkPos1	LinkedRes1	LinkPos2	LinkedRes2	HighestSupportingScore	Identified in full-length Tsr1	Identified in Tsr1 ΔNΔloop
8	S	15	K	10.4101	yes
8	S	47	K	7.6568	yes
9	S	47	K	7.6568	yes
18	K	24	K	8.54	yes
18	K	28	K	7.9297	yes
18	K	34	K	10.4581	yes
20	K	34	K	10.9586	yes
20	K	51	K	9.0012	yes
23	S	34	K	7.9111	yes
24	K	32	K	9.1202	yes
28	K	34	K	10.8003	yes
28	K	37	K	8.7736	yes
28	K	546	K	8.6455	yes
31	Y	37	K	9.2147	yes
32	K	47	K	10.3593	yes
34	K	51	K	11.4183	yes
34	K	55	K	9.9701	yes
34	K	57	K	11.7061	yes
34	K	59	K	13.2708	yes
34	K	538	K	9.547	yes
34	K	543	K	8.5354	yes
37	K	51	K	11.0803	yes
37	K	55	K	8.6481	yes
37	K	57	K	8.5701	yes
37	K	59	K	9.3853	yes
37	K	535	K	8.746	yes
37	K	538	K	7.3624	yes
44	K	50	S	9.8997	yes
44	K	51	K	7.2625	yes
44	K	55	K	12.3064	yes
44	K	57	K	8.1106	yes
47	K	55	K	10.2181	yes
47	K	57	K	10.3226	yes	yes
47	K	59	K	10.2817	yes	yes
47	K	535	K	7.3616	yes
47	K	739	S	7.5631	yes
50	S	51	K	7.6738		yes
51	K	55	K	9.3653	yes
51	K	57	K	11.4917		yes
51	K	59	K	10.4709	yes	yes
51	K	74	K	8.3839	yes
51	K	535	K	7.5604	yes
51	K	538	K	8.769	yes
51	K	543	K	9.2129	yes
55	K	231	K	7.3219	yes	yes
55	K	535	K	8.2986	yes	yes
55	K	538	K	9.7888	yes	yes
55	K	543	K	11.8129	yes	yes
55	K	546	K	8.7684	yes	yes
57	K	535	K	8.6425	yes
57	K	538	K	8.7354	yes	yes
57	K	543	K	12.5364	yes	yes
57	K	546	K	9.4255	yes	yes
59	K	132	K	8.6626	yes	yes
59	K	315	K	9.0597	yes	yes
59	K	535	K	7.5625	yes	yes
59	K	543	K	10.2055	yes
59	K	545	T	8.7528	yes
59	K	546	K	9.3055	yes	yes
74	K	315	K	9.6986	yes
74	K	317	K	9.9446	yes
74	K	546	K	8.7731	yes
79	K	132	K	10.6713	yes	yes
79	K	315	K	11.9903	yes	yes
79	K	317	K	9.3187	yes	yes
79	K	320	K	7.6774	yes	yes
79	K	546	K	7.6626	yes
106	K	130	K	11.7101	yes	yes
121	K	315	K	10.464	yes	yes
121	K	317	K	9.6078	yes	yes
121	K	320	K	9.1066	yes	yes
129	K	315	K	9.8253	yes
132	K	315	K	8.9986	yes	yes
209	K	231	K	8.6077	yes
315	K	320	K	9.7328	yes	yes
315	K	546	K	9.3827	yes	yes
317	K	543	K	9.9404	yes
317	K	546	K	8.5812	yes
320	K	546	K	8.8118	yes	yes
374	Y	388	K	7.2853	yes
386	T	389	K	8.71	yes
387	S	389	K	8.71	yes
388	K	394	K	7.2869	yes	yes
388	K	505	K	9.1493	yes	yes
388	K	517	K	8.9053	yes
388	K	526	K	8.7382	yes
388	K	543	K	8.7193	yes
394	K	535	K	7.7714	yes	yes
394	K	538	K	8.0762		yes
394	K	543	K	9.7426	yes
394	K	712	K	8.4926		yes
477	K	642	Y	9.3601	yes
477	K	699	K	9.2958	yes
477	K	738	K	7.6968	yes
499	K	517	K	8.8728	yes	yes
499	K	775	K	9.2249	yes	yes
505	K	738	K	10.2021	yes
517	K	543	K	11.0079	yes	yes
535	K	543	K	12.7663	yes	yes
535	K	546	K	9.8062	yes	yes
537	T	543	K	10.1912	yes	yes
537	T	546	K	7.8663	yes
538	K	543	K	11.0944	yes	yes
538	K	546	K	12.2011	yes	yes
543	K	545	T	7.9629	yes	yes
545	T	545	T	8.5874	yes
641	K	699	K	8.4515	yes
699	K	775	K	10.6653	yes	yes
Tsr1 ΔNΔloop N-terminus	N-terminus	50	S	10.3216		yes
Tsr1 ΔNΔloop N-terminus	N-terminus	55	K	10.8481		yes
Tsr1 ΔNΔloop N-terminus	N-terminus	57	K	12.9432		yes
Tsr1 ΔNΔloop N-terminus	N-terminus	59	K	14.0985		yes
Tsr1 ΔNΔloop N-terminus	N-terminus	74	K	10.4248		yes
Tsr1 ΔNΔloop N-terminus	N-terminus	129	K	9.0577		yes
Tsr1 ΔNΔloop N-terminus	N-terminus	130	K	10.8094		yes
Tsr1 ΔNΔloop N-terminus	N-terminus	217	K	7.7758		yes
Tsr1 ΔNΔloop N-terminus	N-terminus	231	K	10.8918		yes
Tsr1 ΔNΔloop N-terminus	N-terminus	315	K	9.9628		yes
Tsr1 ΔNΔloop N-terminus	N-terminus	320	K	11.3674		yes
Tsr1 ΔNΔloop N-terminus	N-terminus	388	K	11.1566		yes
Tsr1 ΔNΔloop N-terminus	N-terminus	389	K	8.073		yes
Tsr1 ΔNΔloop N-terminus	N-terminus	394	K	10.5355		yes
Tsr1 ΔNΔloop N-terminus	N-terminus	517	K	8.6438		yes
Tsr1 ΔNΔloop N-terminus	N-terminus	535	K	9.8469		yes
Tsr1 ΔNΔloop N-terminus	N-terminus	538	K	10.5479		yes
Tsr1 ΔNΔloop N-terminus	N-terminus	543	K	10.7282		yes
