# Supplementary material for: Pre-40S ribosome biogenesis factor Tsr1 is an inactive structural mimic of translational GTPases
Source: Nat Commun. 2016 Jun 2;7:11789. doi: 10.1038/ncomms11789 (PMC4895721; doi:10.1038/ncomms11789)
Supplement: Supplementary Data 2 — Tsr1 cross-linked residues [file ncomms11789-s3.xlsx]

## Sheet: Sheet1
Tsr1 cross-linked residues
Cross-linked Residues	Present in the crystal structure
8	No
9	No
15	No
18	No
20	No
23	No
24	No
28	No
31	No
32	No
34	No
37	No
Tsr1 ΔNΔloop N-terminus	No
44	No
47	No
50	No
51	No
55	No
57	No
59	No
74	yes
79	yes
106	yes
121	yes
129	yes
130	yes
132	yes
209	yes
217	yes
231	yes
315	No
317	No
320	No
374	yes
386	No
387	No
388	No
389	No
394	No
477	No
499	yes
505	yes
517	yes
526	yes
535	yes
537	yes
538	yes
543	yes
545	yes
546	yes
641	yes
642	yes
699	yes
712	yes
738	yes
739	yes
775	yes
